# Supplementary material for: Guideline for Urine Culture and Biochemical Identification of Bacterial Urinary Pathogens in Low-Resource Settings
Source: Diagnostics (Basel). 2020 Oct 16;10(10):832. doi: 10.3390/diagnostics10100832 (PMC7602787; doi:10.3390/diagnostics10100832)
Supplement: Supplementary file 1 [file diagnostics-10-00832-s001.zip › diagnostics-925048-supplementary/20200821 Urinalysis in low-resource settings - Table S1.xlsx]

## Sheet: Part 1
	Table S1. Advanced biochemical identification of Enterobacterales
	#	Biochemical test	Escherichia coli	Escherichia hermannii	Escherichia fergusonii	Escherichia blattae	Escherichia vulneris	Escherichia albertii	Escherichia coli (inactive)	Klebsiella pneumoniae subsp. pneumoniae	Klebsiella oxytoca	Klebsiella pneumoniae subsp. ozaenae	Klebsiella pneumoniae subsp. rhinoscleromatis	Klebsiella planticola	Klebsiella terrigena	Enterobacter cloacae	Enterobacter aerogenus	Enterobacter intermedius	Enterobacter sakazakii	Enterobacter agglomerans	Enterobacter gergoviae	Enterobacter hormaechei	Enterobacter massiliensis	Enterobacter asburiae	Enterobacter amnigenus biovar 1	Enterobacter amnigenus biovar 2	Enterobacter taylorae (cancerogenus)	Enterobacter cowanii	Enterobacter ludwigii	Citrobacter freundii	Citrobacter diversus	Citrobacter amalonaticus	Citrobacter youngae	Citrobacter braakii	Citrobacter werkmanii	Citrobacter sedlakii	Citrobacter farmeri	Serratia marcescens	Serratia liquefaciens	Serratia ficaria	Serratia plymuthica	Serratia proteamaculans	Serratia rubidaea	Serratia odorifera biogroup 1	Serratia odorifera biogroup 2	Serratia grimesii	Moellerella wisconsensis	Kluyvera ascorbata	Kluyvera cryocrescens
	1	Gram staining	-	-	-	-	-	-	-	-	-	-	-	-	-	-	-	-	-	-	-	-	-	-	-	-	-	-	-	-	-	-	-	-	-	-	-	-	-	-	-	-	-	-	-	-	-	-	-
	2	D-glucose acid production	+	+	+	+	+	+	+	+	+	+	+	+	+	+	+	+	+	+	+	+		+	+	+	+			+	+	+		+				+	+	+	+	+	+	+	+	+	+	+	+
	3	Oxidase	-	-	-	-	-	-	-	-	-	-	-	-	-	-	-	-	-	-	-	-	-	-	-	-	-			-	-	-						-	-	-	-	-	-	-	-	-	-	-	-
	4	Lactose	+	d	-	-	(-)	-	(-)	+	+	d	-	+	+	+	+	+	+	d	d	-		(+)	d	d	-			d	d	d		d				-	-	(-)	(+)	-	+	d	+	-	+	+	+
	5	Indole	+	+	+	-	-	-	(+)	-	+	-	-	(-)	-	-	-	-	(-)	(-)	-	-	+	-	-	-	-		-	-	+	+	d	d	-	+	d	-	-	-	-	-	-	d	d	-	-	+	+
	6	Citrate	-	-	(-)	d	-	-	-	+	+	d	-	+	d	+	+	d	+	d	+	+		+	d	+	+	+	+	+	+	(+)	d	(+)	+	d	(+)	+	+	+	d	+	+	+	+	+	+ / (+)	+	(+)
	7	Voges-proskauer	-	-	-	-	-	-	-	+	+	-	-	+	+	-	+	+	+	d	+	+		-	+	+	+	+	+	-	-	-		-			-	+	+	d	(+)	(+)	+	d	+	d	-	-	-
	8	Urease	-	-	-	-	-	-	-	+	+	-	-	+	-	d	-		-	(-)	+	(+)	-	d	-	-	-		-	d	d	(+)		d				(-)	-	-	-	-	-	-	-	-	-	-	-
	9	Motility	+	+	+	-	+	-	-	-	-	-	-	-	-	+	+	+	+	+	+	d		-	+	+	+	+	+	+	+	+		d				+	+	+	d	+	(+)	+	+	+	-	+	+
	10	H2S Production	-	-	-	-	-	-	-	-	-	-	-	-	-	-	-	-	-	-	-	-		-	-	-	-		-	(+)	-	-	d	d	+	-	-	-	-	-	-	-	-	-	-	-	-	-	-
	11	Lysine decarboxylase	+	-	+	+	(+)	+	d	+	+	d	-	+	+	-	+	-	-	-	+	-		-	-	-	-	-	-	-	-	-		-				+	+	-	-	+	d	+	+	+	-	+	(-)
	12	Nitrate reductase	+	+	+	+	+	+	+	+	+	(+)	+	+	+	+	+	+	+	(+)	+	+	-	+	+	+	+			+	+	+		+				+	+	+	+	+	+	+	+	+	(+) / +	+	+
	Results were retrieved from the Database of Biochemical Tests of Pathogenic Enterobacteriaceae Family (https://bioinfo.bisr.res.in/cgi-bin/project/docter/index.cgi) or Farmer et al., 1985. Biochemical identification of new species and biogroups of Enterobacteriaceae isolated from clinical specimens. J Clin Microbiol. 21(1):46-76.
	+, 90-100% Positive; -, 0-10% positive; (+), 76-89% positive; (-), 11-25% positive; d, 26-75% positive.
	Table S1 (continued). Advanced biochemical identification of Enterobacterales
	#	Biochemical test	Proteus mirabilis	Proteus vulgaris	Proteus penneri	Proteus myxofaciens	Serratia fonticola	Morganella morganii	Providencia rettgeri	Providencia stuartii	Providencia alcalifaciens	Providencia rustigianii	Edwardsiella tarda	Edwardsiella piscicida	Edwardsiella hoshinae	Edwardsiella ictaluri	Hafnia alvei	Hafnia paralvei	Salmonella bongori	Salmonella enterica subsp. indica	Salmonella enterica subsp. houtenae	Salmonella enterica subsp. diarizonae	Salmonella enterica subsp. arizonae	Salmonella enterica subsp. salamae	Salmonella enterica subsp. enterica	Salmonella enterica subsp. enterica serovar Typhi	Salmonella enterica subsp. enterica serovar Paratyphi A	Salmonella enterica subsp. enterica serovar Choleraesuis	Shigella sonnei	Shigella flexneri	Shigella dysenteriae	Shigella boydii	Yersinia enterocolitica	Yersinia pseudotuberculosis	Yersinia pestis	Yersinia bercovieri	Yersinia intermedia	Yersinia kristensenii	Yersinia frederiksenii	Yersinia mollaretii	Yersinia rohdei
	1	Gram staining	-	-	-	-	-	-	-	-	-	-	-	-	-	-	-	-	-	-	-	-	-	-	-	-	-	-	-	-	-	-	-	-	-	-	-	-	-	-	-
	2	D-glucose acid production	+	+	+	+	+	+	+	+	+	+	+	+	+	+	+	+	+	+	+	+	+	+	+	-	-	-	+	+	+	+	+	+	+	+	+	+	+	+	+
	3	Oxidase	-	-	-	-	-	-	-	-	-	-	-	-	-	-	-	-	-	-	-	-	-	-	-	-	-	-	-	-	-	-	-	-	-	-	-	-	-	-	-
	4	Lactose	-	-	-	-	+	-	(-)	-	-	-	-	-	-	-	-	-	-	(-)	-	(+)	(-)	-	-	-	-	-	-	-	-	-	-	-	-	(-)	d	-	d	d	-
	5	Indole	-	+	-	-	-	+	+	+	+	+	+	+	(-)	-	-	-	-	-	-	-	-	+	-	-	-	-	-	d	d	d	d	-	-	-	+	d	+	-	-
	6	Citrate	d	(-)	-	+	+	-	+	+	+	(-)	-	-	-	-	d	d	+	(+)	+	+	+	+	+	-	-	(-)	-	-	-	-	-	-	-	-	-	-	(-)	-	-
	7	Voges-proskauer	d	-	-	+	-	-	-	-	-	-	-	-	-	-	(+) / +	(+)	-	-	-	-	-	-	-	-	-	-	-	-	-	-	-	-	-	-	-	-	-	-	-
	8	Urease	+	+	+	+	(-)	+	+	d	-	-	-	-	-	-	-	(-)	-	-	-	-	-	-	-	-	-	-	-	-	-	-	(+)	+	-	d	(+)	(+)	(+)	(-)	d
	9	Motility	+	+	(+)	+	+	+	+	(+)	+	d	+	+	+	-	(+)	(+)	+	+	+	+	+	+	+	+	+	+	-	-	-	-	-	-	-	-	-	-	-	-	-
	10	H2S Production	+	+	d	-	-	-	-	-	-	-	+	-	-	-	-	-	+	+	+	+	+	+	+	+	-	d	-	-	-	-	-	-	-	-	-	-	-	-	-
	11	Lysine decarboxylase	-	-	-	-	+	-	-	-	-	-	+	+	+	+	+	+	+	+	+	+	+	+	+	+	-	+	-	-	-	-	-	-	-	-	-	-	-	-	-
	12	Nitrate reductase	+	+	+	+	+	-	+	+	+	+	+	+	+	+	+	+	+	+	+	+	+	+	+	-	-	-	+	+	+	+	+	+	(+)	+	+	+	+	+	(+)
	Results were retrieved from the Database of Biochemical Tests of Pathogenic Enterobacteriaceae Family (https://bioinfo.bisr.res.in/cgi-bin/project/docter/index.cgi), Farmer et al., 1985. Biochemical identification of new species and biogroups of Enterobacteriaceae isolated from clinical specimens. J Clin Microbiol. 21(1):46-76, or Huys et al., 2010. Hafnia paralvei sp. nov., formerly known as Haf…
	+, 90-100% Positive; -, 0-10% positive; (+), 76-89% positive; (-), 11-25% positive; d, 26-75% positive
